# Supplementary material for: Broad-complex transcription factor mediates opposing hormonal regulation of two phylogenetically distant arginine kinase genes in Tribolium castaneum
Source: Commun Biol. 2020 Oct 30;3:631. doi: 10.1038/s42003-020-01354-w (PMC7603314; doi:10.1038/s42003-020-01354-w)
Supplement: Supplementary file 4 — Supplementary Data [file 42003_2020_1354_MOESM4_ESM.xlsx]

## Sheet: Fig.1
																	Student's t-test
		Relative mRNA expression of TcAK1			n	average	SEM		Relative mRNA expression of TcAK2			n	average	SEM		p. value(TcAK1-VS-TcAK2)
Different development	3E	508.54	477.78	501.54	3	495.953	9.30864		22.95	27.67	26.73	3	25.7833	1.44242		0.000118671
	1L	2385.72	2504.33	2684.07	3	2524.71	86.7267		1.65	1.42	1.29	3	1.45333	0.105251		0.00430108
	5L	5800	6513	5087	3	5800	411.651		28.25	25.11	25.11	3	26.1567	1.04667		0.00649764
	22L	3598	3800	3265	3	3554.33	155.977		1.09	1.014	1.14	3	1.08133	0.0366303		0.000416825
	1PP	2123	1897	2000	3	2006.67	65.3257		123	115	140	3	126	7.37111		0.00286156
	3PP	1150	1635.03	1250	3	1345.01	147.855		588	528	511	3	542.333	23.3548		0.00148068
	1P	2165.09	2210.58	1698.69	3	2024.79	163.576		7.1	10.2	6.69	3	7.99667	1.10801		0.00340062
	3P	900	889	756	3	848.333	46.2757		190	180	210	3	193.333	8.81917		0.00686144
	5P	843.48	855.25	786.99	3	828.573	21.0675		135	115	140	3	130	7.63763		0.00686144
	1F	4451.91	2957.6	3541.66	3	3650.39	434.782		2.01	1.93	1.68	3	1.87333	0.099387		0.00686144
	7F	2773.92	3126.23	3397.38	3	3099.18	180.485		5.17	4.29	4.41	3	4.62333	0.27552		0.00930753
	1M	1629.49	1686.96	1234.93	3	1517.13	142.07		572.13	639.24	675.69	3	629.02	30.3288		0.0002587
	7M	1342.04	1342.04	1509.87	3	1397.98	55.9433		119.45	117.8	122.8	3	120.017	1.47092		0.0014641
																	Student's t-test
		Relative mRNA expression of TcAK1			n	average	SEM		Relative mRNA expression of TcAK2			n	average	SEM		p. value(TcAK1-VS-TcAK2)
Tissues	Head	1174.54	1000.33	942.892	3	1039.25	69.6452		11.1308	12.5576	10.1968	3	11.2951	0.686439		0.00440203
	Thorax	401.397	519.414	536.815	3	485.875	42.537		11.6567	9.59781	8.89305	3	10.0492	0.829103		9.08e-06
	Midgut	0.0630553	0.0574667	0.05	3	0.0568407	0.00378173		8.33808	7.11596	10.0709	3	8.5083	0.857238		0.00212931
	Malpighian tubule	2.46414	2.57356	2.18407	3	2.40726	0.115976		1.27787	0.936824	1.17254	3	1.12908	0.10082		0.00833882
	Fat body	4.3664	4.37955	5.42505	3	4.72367	0.35071		0.332119	0.442197	0.53765	3	0.437322	0.0593816		0.00227857
	Ovary	213.857	251.444	263.825	3	243.042	15.0239		1.03139	0.866237	1.12125	3	1.00629	0.074679		0.001565
																				\\

## Sheet: Fig.3
Pupation/%								ANOVA with post hoc Tukey’s HSD test
Group	1	2	3	n	average	SEM	p. value (VS IB)
WT	97.1	98	100	3	98.3667	0.856997	0.982148
IB	97.5	100	100	3	99.1667	0.833333	1
dsTcAK1	82.5	95	80	3	85.8333	4.6398	0.810958
dsTcAK2	95	97.5	87.5	3	93.3333	3.00463	0.851108
Eclosion/%								ANOVA with post hoc Tukey’s HSD test
Group	1	2	3	n	average	SEM	p. value (VS IB)
WT	98.33	99.33	101	3	99.5533	0.77881	1.04946
IB	97.4359	95	100	3	97.4786	1.44353	1
dsTcAK1	24.2424	28.9474	15.625	3	22.9383	3.90073	0.0158086
dsTcAK2	94.7368	97.4359	91.4286	3	94.5338	1.73714	0.851108
Number of Eggs per day per pair										ANOVA with post hoc Tukey’s HSD test
Group	1	2	3	4	5	n	average	SEM	p. value (VS IB)
WT(F+M)	6.3	5.6	6.7	6.6	4.3	5	5.9	0.443847	1.04946
IB(F+M)	4.1	6.6	4.9	5.9	6.5	5	5.6	0.481664	1
dsTcAK1(F+M)	3.1	3.3	3.5	4.2	4.5	5	3.72	0.269072	0.0380859
dsTcAK1F+WTM	4.8	4.4	3.8	4.2	4.3	5	4.3	0.161245	0.0411077
WTF+dsTcAK1M	3.8	3.1	4.1	4.2	4.8	5	4	0.277489	0.0401077
dsTcAK2(F+M)	5.8	4.5	5.7	5.6	5.4	5	5.4	0.234521	0.481108
dsTcAK2+WTM	4.9	5.1	5	5	5.5	5	5.1	0.104881	0.679108
WTF+dsTcAK2M	6	5.2	5.3	4.8	5.8	5	5.42	0.215407	0.811077
Hatchability%								ANOVA with post hoc Tukey’s HSD test
Group	1	2	3	n	average	SEM	p. value (VS IB)
WT(F+M)	86.67	90	96.67	3	91.1133	2.93993	0.94946
IB(F+M)	83.33	76.67	90	3	83.3333	3.84804	1
dsTcAK1(F+M)	23.33	13.33	20	3	18.8867	2.93993	0.00808592
dsTcAK1F+WTM	13.33	23.33	16.67	3	17.7767	2.9393	2.34e-276
WTF+dsTcAK1M	23	30.67	33.33	3	29	3.09671	9.08e-06
dsTcAK2(F+M)	23.33	26.67	30	3	26.6667	1.92546	0.0081077
dsTcAK2+WTM	30	33.33	23.33	3	28.8867	2.93993	0.00701077
WTF+dsTcAK2M	23.33	16.67	26.67	3	22.2233	2.9393	4.83e-33

## Sheet: Fig.5c
					n	average	SEM	p. value
Relative luciferase activity (Fluc/Rluc)	pAC-pGL-CK	1.2324	0.9889	1.564	3	1.26177	0.166665	N/A
	20E+pAC-pGL-CK	0.9897	0.79	1.346	3	1.0419	0.162612	N/A
	JH III+pAC-pGL-CK	1.134	1.011	0.6797	3	0.941567	0.135662	N/A	Student's t-test
					n	average	SEM	p. value (VS CK)
	CK+pAC-pGL-TcAK1	0.464	1.134	1.56	3	1.05267	0.318991
	20E+pAC-pGL-TcAK1	0.1	0.234	0.324	3	0.219333	0.0650777	0.00212
	JH III+pAC-pGL-TcAK1	1.8	2.9	3.101	3	2.60033	0.404351	0.0010878
									Student's t-test
					n	average	SEM	p. value (VS CK)
	CK+pAC-pGL-TcAK2	1.24	0.897	0.7897	3	0.975567	0.135796
	20E+pAC-pGL-TcAK2	1.597	2.3479	6.2	3	3.38163	1.42576	0.000432
	JH III+pAC-pGL-TcAK2	0.1234	0.32	0.4527	3	0.2987	0.0956554	0.00114

## Sheet: Fig.5a
									Student's t-test
Relative mRNA expression		1	2	3	n	average	SEM	p. value (VS IB)
Tcshade	WT	1.2	1.1	0.9	3	1.06667	0.0881917	0.987
	IB	1.0067	1.112	0.9585	3	1	0.045322	0.8979
	dsTcshade	0.2302	0.5098	0.4309	3	0.3903	0.0832272	0.00636
TcAK1	WT	1	1.1	0.9	3	1	0.057735	1.012
	IB	1.1659	1.0972	0.8	3	1.02103	1	0.879
	dsTcshade	1.3136	1.54	1.2342	3	1.3626	0.0916136	0.00808283
TcAK2	WT	0.87	1.1	0.9	3	0.956667	0.072188	0.987
	IB	1.0286	0.8588	1.24	3	1.04247	1	0.887
	dsTcshade	0.0335	0.421	0.1213	3	0.191933	0.117304	0.00317
									Student's t-test
Relative mRNA expression		1	2	3	n	average	SEM	p. value (VS IB)
TcJHAMT	WT	0.897	1.2134	1.101	3	1.0552	0.21322	1.01
	IB	1.04418	1.33025	1.122	3	1.18721	0.190974	1
	dsTcJHAMT	0.00437214	0.478767	0.383275	3	0.24157	0.541839	0.0175
TcAK1	WT	0.789	1.1	1.101	3	0.9445	0.209581	0.978021
	IB	1.21176	1.18663	0.954867	3	1.1992	0.0181883	1
	dsTcJHAMT	0.0429217	0.277181	0.10826	3	0.160052	0.503441	0.00278
TcAK2	WT	0.97887	1.044	1.24	3	1.01144	0.0413576	1.05462
	IB	1.06028	0.892886	0.9785	3	0.976585	0.119662	1
	dsTcJHAMT	2.58377	1.70775	1.95559	3	2.14576	0.442956	0.00163
									Student's t-test
Relative mRNA expression		1	2	3	n	average	SEM	p. value (VS IB)
TcMet	WT	1.2	1.101	1.21	3	1.1505	0.0636396	1.0436
	IB	1.20324	1.00554	0.90541	3	1.10439	0.146912	1
	dsTcMet	0.332124	0.516485	0.251463	3	0.424304	0.259967	0.0099
TcAK1	WT	1.1	0.981	1.2	3	1.0405	0.0768142	1.0523
	IB	0.932743	1.01591	0.916504	3	0.974326	0.0614278	1
	dsTcMet	0.0583807	0.364526	0.0958119	3	0.211453	0.699363	0.00211773
TcAK2	WT	0.97887	1.044	1.24	3	1.01144	0.0413576	1.17125
	IB	1.06028	0.892886	0.9785	3	0.976585	0.119662	1
	dsTcMet	2.58377	1.70775	1.95559	3	2.14576	0.442956	0.00339
									Student's t-test
Relative mRNA expression		1	2	3	n	average	SEM	p. value
Tcphantom	WT	1	1.2	0.789	3	1.1	0.159212	0.871
	IB	0.9912	1.192	1.323	3	1.0916	0.123444	1
	dsTcphantom	0.2809	0.2118	0.7857	3	0.24635	0.0551232	0.0075
TcAK1	WT	0.897	0.92	0.9	3	0.9085	0.0171432	0.898021
	IB	0.5021	0.9229	1.1144	3	0.7125	0.281864	1
	dsTcphantom	1.4547	1.3359	2.014	3	1.3953	0.0591932	0.0008
TcAK2	WT	0.778	1.1	0.9	3	0.939	0.240005	1.16241
	IB	0.9634	0.5525	1.0996	3	0.75795	0.277079	1
	dsTcphantom	0.0538	0.5068	0.6482	3	0.2803	0.397859	1.34e-05
									Student's t-test
Relative mRNA expression		1	2	3		average	SEM	p. value
TcKr-h1	WT	1.4324	0.898	1.0121		1.1652	0.375612	0.945996
	IB	1.021	1.1121	1.2323		1.06655	0.058029	1
	dsTcKr-h1	0.232	0.546	0.323		0.389	0.390673	0.00147
TcAK1	WT	1.232	1.732	1.1021		1.482	0.336779	1.0246
	IB	1.212	1.532	1.012		1.372	0.224929	1
	dsTcKr-h1	0.453	0.743	0.6764		0.598	0.249334	0.00145337
TcAK2	WT	1.123	0.987	0.88		1.055	0.102514	1.13826
	IB	1.2	1.1	0.7		1.15	0.0845154	1
	dsTcKr-h1	1.4564	1.9	2.01		1.6782	0.221248	0.00021005
	1.04418	1.33025	1.122
	1.04418	1.33025	1.122
			1

## Sheet: Fig.5b
																										Student's t-test
	Treat of Time	WT				n	average	SEM	p. value (VS IB)	Ethanol				n	average	SEM	p. value (VS IB)	20E-Treated				n	average	SEM	p. value (VS IB)
Relative mRNA expression of TcAK1	30min	1.121	1.016	0.915	0.987	4	1.00975	0.0427305	1.0246	1.0337	1.02653	1.02794	1.05804	4	1.03655	0.00732776	1	0.987	0.693735	0.509949	0.521659	4	0.678086	0.11121	0.0452706
	1h	0.779	1.004	0.934	0.953	4	0.9175	0.0484742	0.875349	1.03184	1.06564	1.04579	1.07182	4	1.05377	0.00918097	1	0.8979	0.472679	0.43331	0.55388	4	0.589442	0.105839	0.0231578
	2h	0.891	1.122	0.897	0.942	4	0.963	0.0542079	1.04534	1.00381	1.02029	1.03544	1.0616	4	1.03029	0.0122749	1	0.00636	0.623283	0.669818	0.525945	4	0.456352	0.152962	0.0333708
	4h	1.225	1.304	0.901	0.943	4	1.09325	0.100544	1.13826	1.0747	1.02513	1.01679	1.14739	4	1.066	0.0299887	1	1.012	0.74383	0.756523	0.70618	4	0.804633	0.0699438	0.0347
	12h	1.356	0.971	0.997	0.874	4	1.0495	0.105539	0.997389	1.00345	1.07614	1.02473	1.01799	4	1.03058	0.0158239	1	0.879	0.811214	0.806495	0.697923	4	0.798658	0.0374405	0.0408
																										Student's t-test
	Treat of Time	WT				n	average	SEM	p. value (VS IB)	Ethanol				n	average	SEM	p. value (VS IB)	20E-Treated				n	average	SEM	p. value (VS IB)
Relative mRNA expression of TcAK2	30min	1.114	1.014	0.914	0.912	4	0.9885	0.0481344	0.98359	1.12735	1.15161	1.14956	1.16009	4	1.14715	0.00698234	1	1.49695	1.88597	1.92928	1.65521	4	1.74185	0.1014	0.0197292
	1h	0.79	1.012	1.075	1.053	4	0.9825	0.0654809	1.0323	1.11659	1.00552	1.07765	1.09583	4	1.0739	0.0241413	1	1.50032	1.155	1.32957	1.23175	4	1.30416	0.0745073	0.02178
	2h	0.89	1.12	0.972	1.036	4	1.0045	0.0487331	1.183	1.0747	1.02513	1.01679	1.14739	4	1.066	0.0299887	1	1.23797	1.2454	1.36942	1.3481	4	1.30022	0.0341093	0.039
	4h	1.25	0.9878	0.865	0.897	4	0.99995	0.0873131	1.164	1.00666	1.06793	1.01426	1.03811	4	1.03174	0.0137991	1	1.16663	1.26793	1.31426	1.38108	4	1.28248	0.0450598	0.0480444
	12h	1.356	1.112	0.932	0.921	4	1.08025	0.101811	1.104	1.00463	1.02043	1.00231	1.06063	4	1.022	0.0134912	1	1.24774	1.01226	0.702861	0.761291	4	0.931037	0.125091	0.178
																										Student's t-test
	Treat of Time	WT				n	average	SEM	p. value (VS IB)	Acetone				n	average	SEM	p. value (VS IB)	JH III-Treated				n	average	SEM	p. value (VS IB)
Relative mRNA expression of TcAK1	30min	0.9755	1.0231	1.007	1.112	4	1.0294	0.0292538	0.9528	0.958389	0.913895	1.16111	1.05804	4	1.02286	0.0550612	1	1.93377	1.48903	1.69203	0.521659	4	1.40912	0.309471	0.032
	1h	0.667	1.012	0.897	1.055	4	0.90775	0.0869036	0.9694	0.976529	1.26851	0.98819	1.07182	4	1.07626	0.0675052	1	1.75685	1.10922	1.62342	0.55388	4	1.26084	0.273902	0.034
	2h	1.22441	0.691919	1.012	0.968	4	0.974081	0.10945	0.9329	1.03013	1.09546	1.16124	1.0616	4	1.08711	0.0280804	1	1.40814	1.09702	1.93393	0.525945	4	1.24126	0.294409	0.0320571
	4h	0.912	1.3167	1.16018	0.871	4	1.06497	0.105458	0.9401	0.98231	0.934533	1.08149	1.14739	4	1.03643	0.0480054	1	1.01751	1.79618	1.83269	0.70618	4	1.33814	0.282335	0.0751881
	12h	0.907	1.17317	1.1607	1.242	4	1.12072	0.0734474	0.86667	0.98231	0.934533	1.08149	1.01799	4	1.00408	0.0309516	1	1.56699	1.40739	1.13723	0.697923	4	1.20238	0.190107	0.0546755
																										Student's t-test
	Treat of Time	WT				n	average	SEM	p. value (VS IB)	Acetone				n	average	SEM	p. value (VS IB)	JH III-Treated				n	average	SEM	p. value (VS IB)
Relative mRNA expression of TcAK2	30min	0.78	1.26	0.897	0.778	4	0.92875	0.113866	0.905	1.12735	1.15161	1.14956	1.16009	4	1.14715	0.00698234	1	1.49695	1.88597	1.92928	1.65521	4	1.74185	0.1014	0.01662
	1h	0.87	1.114	0.789	0.897	4	0.9175	0.0694028	0.934	1.11659	1.00552	1.07765	1.09583	4	1.0739	0.0241413	1	1.50032	1.155	1.32957	1.23175	4	1.30416	0.0745073	0.0184165
	2h	0.89	1.12	0.972	1.036	4	1.0045	0.0487331	0.897	1.0747	1.02513	1.01679	1.14739	4	1.066	0.0299887	1	1.23797	1.2454	1.36942	1.3481	4	1.30022	0.0341093	0.02414
	4h	0.878	0.972	0.865	0.923	4	0.9095	0.0242573	0.789	1.00666	1.06793	1.01426	1.03811	4	1.03174	0.0137991	1	1.16663	1.26793	1.31426	1.38108	4	1.28248	0.0450598	0.02119
	12h	0.897	1.001	1.121	0.91	4	0.98225	0.0517129	1.012	1.00463	1.02043	1.00231	1.06063	4	1.022	0.0134912	1	1.24774	1.01226	0.702861	0.761291	4	0.931037	0.125091	0.0203

## Sheet: Fig.6a
																							Student's t-test
	Treat of Time	WT			n	average	SEM	p. value (VS IB)	Ethanol			n	average	SEM	p. value (VS IB)	20E-Treated			n	average	SEM	p. value (VS IB)
Relative mRNA expression of TcBR-C	30min	0.975009	1.02563	1.00567	3	1.0021	0.0147216	0.946039	0.958389	0.913895	1.16111	3	1.01113	0.0760818	1	1.93377	3.01	2.101	3	2.34826	0.334375	0.00246039
	1h	0.601	1.121	1.232	3	0.984667	0.194491	0.875349	0.976529	1.26851	0.98819	3	1.07774	0.0954438	1	1.75685	2.21	1.9787	3	1.98185	0.130822	0.00875349
	2h	1.22441	0.691919	1.244	3	1.05344	0.18085	0.945337	1.03013	1.09546	1.16124	3	1.09561	0.0378477	1	1.40814	2.97015	1.93393	3	2.10407	0.458869	0.00945337
	4h	0.977	1.3167	1.116	3	1.13657	0.0986006	0.897	0.98231	0.934533	1.08149	3	0.999443	0.0432782	1	0.871751	1.29618	1.83269	3	1.33354	0.278027	0.0897
	12h	0.878	1.17317	1.1601	3	1.07042	0.0962851	0.997389	0.9001	0.8332	1.1487	3	0.960667	0.0959797	1	0.9141	1.07386	1.13723	3	1.04173	0.0663855	0.997389
																							Student's t-test
	Treat of Time	WT			n	average	SEM	p. value (VS IB)	Acetone			n	average	SEM	p. value (VS IB)	JH III-Treated			n	average	SEM	p. value (VS IB)
Relative mRNA expression of TcBR-C	30min	1.131	0.879	0.789	3	0.933	0.102352	0.465746	0.908031	1.22251	0.998987	3	1.04317	0.0934314	1	0.245	0.27184	0.451	3	0.322613	0.0646592	0.00906
	1h	0.870862	1.00154	1.24	3	1.03747	0.108065	0.811566	1.12584	1.1688	1.05529	3	1.11664	0.0330879	1	0.524	0.12	0.3345	3	0.326167	0.116699	0.00536
	2h	1.04523	0.994949	1.245	3	1.09506	0.0763623	0.916397	0.957739	0.965817	1.39073	3	1.10476	0.143003	1	0.541706	0.456619	0.1645	3	0.387608	0.114226	0.000462812
	4h	0.967096	1.02033	0.8987	3	0.962041	0.0352013	0.75691	1.26497	1.06447	0.829473	3	1.05297	0.12585	1	0.62478	0.870846	0.397	3	0.630875	0.136821	0.03369
	12h	0.967096	1.12454	1.34564	3	1.14576	0.10979	0.616514	1.26497	1.06447	0.829473	3	1.05297	0.12585	1	0.987	0.8887	1.021	3	0.965567	0.0396668	0.1995

## Sheet: Fig.6b
									Student's t-test
Relative mRNA expression		1	2	3	n	average	SEM	p. value (VS IB)
TcTcBR-C	WT	1.501	1.411	1.224	3	1.37867	0.0815809	0.697376
	IB	1.201	0.91	0.897	3	1.00267	0.0992376	1.00714
	dsTcBR-C	0.4524	0.232	0.115	3	0.266467	0.0989118	2.66156
TcAK1	WT	1.061	0.981	0.881	3	0.974333	0.0520683	1.0288
	IB	0.917	1.104	0.799	3	0.94	0.0887938	1.07023
	dsTcBR-C	1.303	0.987	1.654	3	1.31467	0.192635	0.772386
TcAK2	WT	1.221	1.013	0.797	3	1.01033	0.122406	1.0046
	IB	0.987	1.134	1.031	3	1.05067	0.0435597	0.952773
	dsTcBR-C	0.709	0.456	0.631	3	0.598667	0.0748027	1.55779
Fold induction of 20E		WT			n	average	SEM	p. value (VS IB)	IB			n	average	SEM	p. value (VS IB)	dsTcBR-C			n	average	SEM	p. value (VS IB)
	TcAK1	0.564	0.498	0.334	3	0.465333	0.0683748	0.87897	0.524	0.4231	0.256	3	0.401033	0.0781477	1	1.125	1.048	0.897	3	1.02333	0.0669635	0.00787
	TcAK2	1.368	2.125	1.658	3	1.717	0.220509	0.9745	1.987	1.457	2.16346	3	1.86915	0.212278	1	0.897	1.264	1.147	3	1.10267	0.108238	0.00887
Fold induction of JHIII		WT			n	average	SEM	p. value (VS IB)	IB			n	average	SEM	p. value (VS IB)	dsTcBR-C			n	average	SEM	p. value (VS IB)
	TcAK1	2.505	1.425	1.9897	3	1.97323	0.311878	1.214	2.135	1.587	1.83	3	1.85067	0.158531	1	1.13254	1.231	0.9797	3	1.11442	0.0731082	1.574e-05
	TcAK2	0.325	0.564	0.112	3	0.333667	0.130553	0.8824	0.134	0.4	0.314	3	0.282667	0.0783695	1	1.012	0.687	0.798	3	0.832333	0.095377	1.24e-05

## Sheet: Fig.6c
									ANOVA with post hoc Tukey’s HSD test
					n	average	SEM	p. value (VS CK)
Relative luciferase activity (Fluc/Rluc)	pAC-pGL-TcAK1	3.31	2.1314	1.5646	3	2.33533	0.514068	0.787787
	pAC 5.1-CK+pAC-pGL-TcAK1	2.97417	2.01927	1.93313	3	2.30886	0.333585	1
	pAC 5.1-TcBR-C-z1+pAC-pGL-TcAK1	0.424776	0.659031	0.374452	3	0.486086	0.0876841	0.0454
	pAC 5.1-TcBR-C-z2+pAC-pGL-TcAK1	0.076152	0.146226	0.08377	3	0.102049	0.0221975	0.00017
	pAC 5.1-TcBR-C-z3+pAC-pGL-TcAK1	0.457687	0.687999	0.607656	3	0.584447	0.0674905	0.00345
	pAC 5.1-TcBR-C-z4+pAC-pGL-TcAK1	0.397342	0.409711	0.348621	3	0.385225	0.0186469	0.0334
	pAC 5.1-TcBR-C-z5+pAC-pGL-TcAK1	0.325542	0.273679	0.23333	3	0.277517	0.0266884	0.00887
									ANOVA with post hoc Tukey’s HSD test
					n	average	SEM	p. value (VS CK)
Relative luciferase activity (Fluc/Rluc)	pAC-pGL-TcAK2	0.7135	0.6547	0.897	3	0.755067	0.0729684	0.77117
	pAC 5.1-CK+pAC-pGL-TcAK2	0.88097	1.07702	0.834886	3	0.930958	0.0742318	1
	pAC 5.1-TcBR-C-z1+pAC-pGL-TcAK2	1.94471	2.987	1.9903	3	2.30734	0.340087	0.047004
	pAC 5.1-TcBR-C-z2+pAC-pGL-TcAK2	11.2896	10.1437	15.2931	3	12.2421	1.56095	2.82e-11
	pAC 5.1-TcBR-C-z3+pAC-pGL-TcAK2	1.67992	3.03712	1.85916	3	2.19207	0.425683	0.0481043
	pAC 5.1-TcBR-C-z4+pAC-pGL-TcAK2	1.90759	1.66171	1.19488	3	1.58806	0.209012	0.0435029
	pAC 5.1-TcBR-C-z5+pAC-pGL-TcAK2	3.87647	3.26562	5.24322	3	4.12844	0.584621	0.0363925

## Sheet: Fig.6d
									Student's t-test
					n	average	SEM	p. value (VS CK)
Fold induction	20E+pAC-pGL-TcAK1	0.56	0.435	0.131	3	0.375333	0.127384	1
	20E+pAC-TcBR-C-z2+pAC-pGL-TcAK1	0.05	0.0879	0.1031	3	0.0803333	0.0157886	0.0362231
	JH III+pAC-pGL-TcAK1	2.13	1.8978	3.01	3	2.34593	0.338732	1
	JH III+pAC-TcBR-C-z2+pAC-pGL-TcAK1	3.464	6.231	4.0164	3	4.57047	0.845442	0.0435072
	20E+pAC-pGL-TcAK2	1.65	2.134	2.34	3	2.04133	0.204504	1
	20E+pAC-TcBR-C-z2+pAC-pGL-TcAK2	8.13	4.13	3.13	3	5.13	1.52753	0.027118
	JH III+pAC-pGL-TcAK2	0.65	0.46	0.89	3	0.666667	0.12441	1
	JH III+pAC-TcBR-C-z2+pAC-pGL-TcAK2	0.134	0.2	0.11	3	0.148	0.0269072	0.00457919

## Sheet: Fig.7
									Student's t-test
					n	average	SEM	p. value (VS CK)
Relative mRNA expression of DMAK1	CK	1.35	1.15	0.9897	3	1.16323	0.10422	0.27187
	pAC 5.1-CK	1.08415	0.740211	0.94143	3	0.921932	0.0997653	1
	pAC 5.1-DmBR-C-z3	0.432183	0.3026	0.61186	3	0.448881	0.0896653	0.04324
									Student's t-test
					n	average	SEM	p. value (VS CK)
Relative mRNA expression of DMAK2	CK	1.45	1	0.687	3	1.04567	0.221439	0.6854
	pAC 5.1-CK	1.28415	1.40211	0.94143	3	1.20923	0.138162	1
	pAC 5.1-DmBR-C-z3	2.3856	1.667	2.11	3	2.0542	0.20931	0.0324

[truncated: 9 more sheets: Fig.8, Fig. S6, Fig. S7a, Fig. S7b, Fig. S8a, Fig. S8b, Fig. S8c, Fig. S10, Fig. S11]
